# Supplementary material for: Epigenome-wide association study of smoking and DNA methylation in non-small cell lung neoplasms
Source: Oncotarget. 2016 Sep 2;7(43):69579–91. doi: 10.18632/oncotarget.11831 (PMC5342499; doi:10.18632/oncotarget.11831)
Supplement: Supplementary file 2 [file oncotarget-07-69579-s002.xlsx]

## Sheet: Pooled
Table 1Sa Internally Validated CpG sites
Descriptors				Discovery			Validation		Pooled		Unadjusted for Mutation		Adjusted for Mutation Status-External				Unadjusted for Mutation Status-External
CpG site	Chromosome	Gene	Location	Beta*	P-value	Q-value	Beta*	P-value	Beta*	P-value	Beta*	P-value	Beta (binary)†	P-value (binary)	Beta (ordinal) ǂ	P-value (ordinal)	Beta (binary)†	P-value (binary)	Beta (ordinal) ǂ	P-value (ordinal)
cg00106446	1	ZNF670	247242130	0.153569	7.93728e-07	0.00355069	0.163614	0.000754105	0.154633	2.99003e-09	0.153527	9.56782e-09	1.33	0.467	1.33	0.192	1.5	0.375	1.3	0.156
cg01014490	1	NA	714177	-1.26153	2.04611e-12	4.7107e-07	-0.981467	3.52813e-06	-1.18796	2.57518e-18	-1.1964	6.19512e-18	-6.19e-15	0.382	6.88e-16	0.862	-4.9e-15	0.448	7.1e-16	0.844
cg03586437	1	TMEM63A	226070052	-0.66665	3.79358e-07	0.00225425	-0.788126	1.8341e-06	-0.689993	7.67173e-12	-0.703877	1.37553e-11	-0.885	0.647	-1.52	0.155	-0.42	0.813	-1.1	0.25
cg06788803	1	MUTYH;TOE1	45805948	-0.341139	5.72924e-07	0.00283132	-0.225636	7.80669e-06	-0.303251	6.61924e-11	-0.303354	2.06173e-10	-0.0679	0.961	-0.833	0.281	-0.31	0.807	-0.85	0.232
cg08135278	1	TMEM63A	226070709	-0.810943	1.10692e-08	0.000188928	-1.27173	7.72128e-08	-0.968247	2.90011e-15	-0.951185	5.79934e-15	-0.847	0.667	0.393	0.72	-1.3	0.469	0.017	0.986
cg09025960	1	TMEM63A	226070808	-0.562006	3.0092e-05	0.0354815	-0.790251	2.04358e-06	-0.63144	8.94889e-10	-0.651043	9.26342e-10	-6.19e-15	0.382	6.88e-16	0.862	-4.9e-15	0.448	7.1e-16	0.844
cg11345323	1	PRKCZ	1981825	-0.644917	1.74044e-06	0.00629411	-0.949969	1.18722e-07	-0.759274	7.63518e-13	-0.757642	1.17694e-12	-0.689	0.367	-0.591	0.163	-0.53	0.451	-0.48	0.219
cg22865720	1	PRKCZ	1981816	-0.53291	5.90627e-06	0.0140213	-0.823505	1.08287e-06	-0.614858	1.00578e-10	-0.606638	3.30718e-10	0.871	0.033	0.24	0.296	0.44	0.253	0.044	0.841
cg25975165	1	PANK4	2444426	0.747442	1.62249e-06	0.0060082	0.690646	0.000209367	0.725394	7.31155e-10	0.74398	1.05871e-09	-0.436	0.743	-0.773	0.295	-0.097	0.937	-0.51	0.455
cg06370133	2	NA	113914844	-0.592743	1.56253e-06	0.00585755	-0.744287	1.95547e-06	-0.630863	4.02594e-11	-0.628256	6.18567e-11	1.39	0.121	0.681	0.173	1.2	0.16	0.58	0.208
cg24599345	2	NA	85645863	-0.817945	1.50556e-09	4.7628e-05	-0.444356	5.66169e-07	-0.690356	2.98929e-14	-0.702283	6.75218e-14	0.146	0.889	0.774	0.184	-0.041	0.966	0.57	0.29
cg10729325	3	IRAK2	10206413	-0.587297	1.23274e-05	0.0209448	-0.370511	0.000467978	-0.485655	1.71754e-07	-0.495943	2.35246e-07	0.397	0.568	0.34	0.38	0.38	0.544	0.32	0.37
cg14716208	3	DUSP7	52089752	-0.778543	2.32612e-05	0.0305848	-0.831215	0.000475699	-0.815381	1.14992e-08	-0.804367	2.99325e-08	-0.827	0.279	-0.429	0.312	-0.63	0.365	-0.33	0.402
cg16142707	3	LEKR1	156544075	-0.72613	2.9045e-05	0.0347976	-0.848978	0.000159033	-0.761825	1.48414e-08	-0.785523	1.68478e-08	1.83	0.253	0.767	0.39	2.1	0.152	0.95	0.25
cg17323383	3	MCF2L2	182896670	-0.784142	9.67263e-06	0.0183991	-0.900677	8.06506e-05	-0.804543	5.20888e-09	-0.785891	8.37155e-09	0.868	0.529	-0.82	0.285	1.5	0.242	-0.3	0.674
cg23087239	3	AMOTL2	134080574	0.678863	5.08612e-06	0.0127933	0.785179	4.17229e-06	0.714111	1.38703e-10	0.682159	5.00451e-10	0.0146	0.978	0.258	0.386	0.31	0.527	0.38	0.169
cg25771041	3	WWTR1	149376042	-0.352542	1.48376e-05	0.0232497	-0.462684	8.28026e-05	-0.386973	3.63036e-09	-0.392955	6.70649e-09	-1.13	0.046	-0.292	0.357	-1.1	0.035	-0.32	0.269
cg16654732	5	FGF18	170846517	-1.31572	7.38731e-12	4.7107e-07	-1.4256	2.75531e-09	-1.34235	8.06899e-20	-1.33978	2.25552e-19	0.712	0.561	0.118	0.862	0.62	0.581	0.1	0.871
cg26569144	5	FGF18	170846504	-0.794154	3.48683e-07	0.00214137	-0.963583	3.45879e-06	-0.846196	4.88443e-12	-0.810871	2.42312e-11	0.106	0.912	-0.501	0.344	0.42	0.626	-0.25	0.613
cg21273098	6	SMPD2;PPIL6	109762418	-0.321047	2.56686e-08	0.000305478	-0.247267	4.84198e-07	-0.292264	3.11455e-13	-0.290432	1.9593e-12	-0.336	0.833	1.14	0.195	0.017	0.991	1.1	0.163
cg02112681	7	C7orf50	1120141	0.653538	7.1563e-06	0.0156484	0.595586	0.000383594	0.620708	1.19176e-08	0.640787	1.28084e-08	-1.1	0.428	-0.0717	0.926	-0.64	0.611	0.091	0.898
cg14826215	7	PARP12	139762483	-0.482118	2.95018e-05	0.0350987	-0.762294	1.19609e-05	-0.560055	5.12668e-09	-0.561043	4.00291e-09	-0.914	0.289	-0.692	0.148	-1.1	0.167	-0.78	0.081
cg20849378	7	INTS1	1516084	0.948744	1.2358e-08	0.000200502	0.668916	0.000277221	0.839418	9.04113e-12	0.860161	1.48013e-11	0.342	0.778	-0.235	0.728	0.39	0.723	-0.15	0.814
cg07766672	8	C8orf55	143808440	-0.69874	4.49442e-07	0.00248658	-0.817114	4.26214e-07	-0.7219	3.28353e-12	-0.738292	5.83545e-12	1.86	0.259	1.43	0.118	2.4	0.115	1.7	0.048
cg08874430	8	FDFT1	11659970	-0.406687	1.90268e-05	0.0270136	-0.325503	0.000279981	-0.378672	1.94445e-08	-0.382629	3.88363e-08	2.3	0.244	1.54	0.162	1.4	0.432	1	0.318
cg13128305	8	TP53INP1	95961759	-0.468559	1.65889e-05	0.0249046	-0.591679	0.000329591	-0.513426	1.01033e-08	-0.479516	1.93981e-08	0.758	0.495	-0.412	0.505	0.43	0.672	-0.47	0.411
cg18617333	8	C8orf55	143808383	-0.674833	9.58713e-07	0.00410379	-0.793903	6.45643e-07	-0.712596	5.02972e-12	-0.710777	6.90823e-12	3.01	0.043	1.92	0.02	2.5	0.066	1.7	0.032
cg19508701	8	PPP1R3B	9008170	-0.766428	3.18459e-08	0.000347216	-0.982425	8.47984e-07	-0.836637	6.98088e-14	-0.858563	1.04266e-13	0.886	0.251	-0.104	0.809	0.67	0.341	-0.13	0.752
cg19916637	8	TP53INP1	95961757	-0.649686	2.19899e-06	0.00728901	-0.652863	5.92703e-05	-0.651808	3.04255e-10	-0.650492	4.21139e-10	-0.22	0.818	0.0744	0.889	0.3	0.733	0.33	0.508
cg20215367	8	C8orf55	143808432	-0.526066	1.6892e-05	0.0251771	-0.76058	1.82483e-07	-0.602797	7.76931e-11	-0.596831	1.0719e-10	0.98	0.237	0.317	0.493	1.1	0.154	0.41	0.336
cg21701395	8	TP53INP1	95961492	-0.643152	4.28055e-06	0.0114359	-1.04383	8.11963e-07	-0.784344	1.04693e-11	-0.74712	2.84452e-11	-6.19e-15	0.382	6.88e-16	0.862	-4.9e-15	0.448	7.1e-16	0.844
cg24948990	8	NA	143820828	-0.71048	4.93816e-06	0.012556	-0.994982	3.9335e-07	-0.796723	3.23291e-11	-0.803835	4.38893e-11	0.429	0.756	0.936	0.221	0.68	0.59	0.97	0.17
cg25924823	8	OPLAH	145113480	0.594388	2.58708e-06	0.00800992	0.556575	2.64593e-05	0.594531	1.22268e-10	0.614682	1.14861e-10	0.28	0.733	0.131	0.774	0.39	0.607	0.19	0.647
cg01725199	9	GALNT12	101569990	-0.468548	4.7753e-07	0.00257094	-0.652019	5.02775e-06	-0.518072	2.5784e-11	-0.503388	2.21864e-11	0.684	0.689	0.269	0.777	1.2	0.424	0.59	0.501
cg13620366	9	UBAC1	138839624	0.752613	1.16808e-06	0.0047656	0.532507	4.78087e-05	0.680672	2.8136e-10	0.682369	9.8473e-10	0.147	0.909	-0.147	0.838	0.64	0.589	0.15	0.82
cg02250553	10	INPP5A	134511404	0.509141	9.59407e-06	0.0183227	0.442794	1.00559e-05	0.465709	7.18038e-09	0.473619	1.08934e-08	-6.19e-15	0.382	6.88e-16	0.862	-4.9e-15	0.448	7.1e-16	0.844
cg13264059	10	PTPRE	129705415	-0.492848	3.26739e-05	0.0373177	-0.609232	1.88407e-05	-0.534618	3.21662e-09	-0.505927	5.13777e-09	-6.19e-15	0.382	6.88e-16	0.862	-4.9e-15	0.448	7.1e-16	0.844
cg19634213	10	PTEN;KILLIN	89621792	-0.984434	2.86283e-08	0.000326389	-0.786176	3.23413e-05	-0.899859	4.12508e-12	-0.914386	9.80404e-12	-0.1	0.93	-0.949	0.132	0.16	0.879	-0.68	0.24
cg23326811	10	C10orf47	11865525	-0.59046	8.96383e-06	0.0176863	-0.825349	4.1137e-06	-0.657379	3.24958e-10	-0.680904	2.63327e-10	0.234	0.88	0.366	0.672	0.28	0.844	0.36	0.649
cg04151290	11	CD81	2398500	-0.296023	3.87012e-05	0.0413062	-0.322752	0.000298715	-0.29955	4.74337e-08	-0.301914	1.00497e-07	0.251	0.509	-0.0352	0.868	0.26	0.448	-0.0024	0.99
cg25144930	11	CD81	2398505	-0.802016	1.70738e-07	0.00130143	-0.912557	1.70704e-06	-0.834733	1.53232e-12	-0.832731	2.94616e-12	-0.668	0.763	-0.937	0.447	-0.64	0.751	-0.84	0.455
cg26369667	11	YAP1	101981789	-0.889695	7.31467e-09	0.000147129	-0.882972	8.00011e-07	-0.875481	3.22075e-14	-0.898761	3.94127e-14	-0.089	0.83	-0.365	0.112	-0.069	0.855	-0.31	0.142
cg11875268	12	SMUG1	54576025	0.849283	2.91675e-05	0.0348788	0.977689	0.000331361	0.874794	4.28424e-08	0.865866	1.12044e-07	2.23	0.002	0.67	0.097	1.6	0.016	0.41	0.273
cg11004501	13	KCTD12	77461056	-0.555163	2.07675e-06	0.00704038	-0.35017	0.000449975	-0.470287	9.80803e-09	-0.476194	1.94301e-08	-0.0682	0.921	-0.085	0.824	-0.49	0.441	-0.3	0.391
cg07469408	14	JDP2	75894384	-0.431296	1.11189e-05	0.0197056	-0.394672	9.19133e-05	-0.415483	6.79183e-09	-0.402323	5.58306e-09	0.403	0.61	0.0201	0.963	1	0.172	0.37	0.369
cg09939831	14	LGALS3	55596647	-0.933492	1.64597e-08	0.000230756	-0.853875	1.42831e-05	-0.885569	1.52132e-12	-0.844501	9.09964e-12	0.0887	0.871	-0.148	0.628	0.36	0.479	0.023	0.935
cg13570982	14	LGALS3	55596240	-1.17661	1.60731e-08	0.00022826	-0.797461	0.000294867	-1.00382	4.89669e-11	-0.987212	1.53039e-10	0.237	0.758	-0.453	0.289	0.5	0.481	-0.22	0.573
cg20480233	14	JUB	23451154	-1.33774	2.37601e-09	6.46656e-05	-0.805272	7.47257e-06	-1.18803	2.70976e-14	-1.19653	6.48197e-14	-0.799	0.313	-0.684	0.119	-0.64	0.376	-0.57	0.158
cg05624510	15	CHAC1	41245527	-0.803099	4.56949e-08	0.000419378	-0.813083	8.27503e-08	-0.807744	3.94279e-14	-0.806743	7.09243e-14	0.0128	0.978	0.227	0.386	0.27	0.527	0.33	0.169
cg19168961	15	CHAC1	41245649	-0.479278	2.85566e-07	0.00188357	-0.539622	5.63594e-06	-0.490719	8.40987e-12	-0.499145	1.79382e-11	0.5	0.517	0.454	0.289	0.72	0.308	0.55	0.166
cg22296620	15	SORD	45315419	0.294992	4.23419e-07	0.00240415	0.350984	0.000249219	0.317555	1.83323e-10	0.322805	2.774e-10	-6.19e-15	0.382	6.88e-16	0.862	-4.9e-15	0.448	7.1e-16	0.844
cg22409276	15	CHST14	40763763	-0.882417	3.80823e-08	0.000382807	-0.714365	7.38794e-05	-0.811244	1.03812e-11	-0.842887	8.78914e-12	-0.934	0.355	-0.267	0.635	-0.084	0.93	0.14	0.79
cg23790326	15	CHAC1	41245406	-0.614503	2.69029e-06	0.00821898	-0.623485	1.18274e-05	-0.615677	1.55682e-10	-0.617767	4.67331e-10	0.149	0.786	-0.0634	0.835	0.12	0.805	-0.056	0.842
cg02232531	16	WDR90	699316	-0.267113	9.73354e-06	0.018458	-0.526476	0.000367168	-0.341476	1.31344e-07	-0.355839	8.86886e-08	-1.64	0.378	-0.36	0.729	-0.72	0.673	0.054	0.955
cg06818515	16	FLYWCH2	2944443	0.601708	3.46522e-08	0.00036395	0.698913	1.53328e-06	0.60778	1.30237e-12	0.616822	3.51905e-12	-1.32	0.527	-0.494	0.671	-1.2	0.514	-0.48	0.651
cg07243103	16	WDR90	699355	-0.381626	3.98944e-08	0.00039213	-0.367425	8.27491e-05	-0.377661	4.77938e-12	-0.387378	4.60899e-12	-0.0166	0.994	0.378	0.747	-0.1	0.957	0.28	0.795
cg08806263	16	WDR90	699293	-0.243356	1.7675e-05	0.0258631	-0.245404	0.000358327	-0.244153	1.30155e-08	-0.251182	9.64446e-09	-0.0123	0.991	-0.513	0.376	-0.31	0.748	-0.6	0.259
cg08843134	16	DCI	2301653	0.488553	1.2722e-05	0.0213321	0.436736	0.00026222	0.444073	6.21947e-08	0.452493	9.7945e-08	0.336	0.671	0.368	0.403	0.22	0.759	0.28	0.487
cg09378497	16	CLCN7	1525169	-0.648603	1.93434e-06	0.00673609	-0.577387	2.50856e-06	-0.632782	4.76748e-11	-0.625669	8.29799e-11	-0.225	0.911	-0.593	0.596	-0.15	0.935	-0.48	0.639
cg09876101	16	WDR90	699357	-0.342995	7.08526e-07	0.00325135	-0.244506	0.000173327	-0.312639	2.02381e-10	-0.318424	2.39765e-10	-0.0946	0.83	-0.388	0.112	-0.073	0.855	-0.33	0.142
cg16726667	16	SLC12A4	68002228	-0.780799	8.50039e-07	0.0037404	-0.653292	4.7413e-05	-0.729952	2.01336e-10	-0.740557	1.55529e-10	-6.19e-15	0.382	6.88e-16	0.862	-4.9e-15	0.448	7.1e-16	0.844
cg19390357	16	SNX29	12211186	0.609612	3.01089e-05	0.0354924	0.60044	0.00039445	0.610225	2.56779e-08	0.62643	2.91083e-08	1.2	0.451	0.506	0.569	2.2	0.135	1.1	0.195
cg00032419	17	TP53I13	27895566	-1.24772	8.03294e-12	4.7107e-07	-1.14301	3.27536e-08	-1.22752	1.83171e-19	-1.22182	4.12898e-19	-1.72	0.407	-1.29	0.265	-3.2	0.109	-2	0.069
cg00265578	17	TP53I13	27895564	-0.882783	2.74417e-09	7.05191e-05	-0.964588	1.76034e-07	-0.903286	1.60539e-15	-0.88537	2.89455e-15	-0.376	0.467	-0.336	0.243	-0.26	0.584	-0.26	0.331
cg02456708	17	ABHD15;TP53I13	27895477	-0.62009	4.25068e-07	0.0024095	-0.455849	3.44314e-06	-0.565445	2.68588e-11	-0.562023	1.99114e-11	1.7	0.381	-0.169	0.876	3.1	0.084	0.79	0.442
cg02516388	17	ACSF2	48503634	-0.263385	1.82814e-05	0.0263774	-0.250661	1.73002e-05	-0.251589	7.78591e-09	-0.253112	1.30071e-08	-6.19e-15	0.382	6.88e-16	0.862	-4.9e-15	0.448	7.1e-16	0.844
cg04029055	17	NA	37213281	-0.555417	1.93565e-07	0.00143116	-0.636122	0.000511822	-0.5648	1.43633e-09	-0.582049	1.63171e-09	-6.19e-15	0.382	6.88e-16	0.862	-4.9e-15	0.448	7.1e-16	0.844
cg04880618	17	MXRA7	74706567	-1.00225	4.96208e-06	0.0125947	-0.739058	0.000772536	-0.919123	5.86713e-09	-0.897929	1.57729e-08	-6.19e-15	0.382	6.88e-16	0.862	-4.9e-15	0.448	7.1e-16	0.844
cg05933803	17	TP53I13	27895641	-0.15192	4.19306e-06	0.0112782	-0.228986	4.15581e-08	-0.174056	7.46603e-12	-0.176725	9.87454e-12	4.13e-15	0.382	-4.59e-16	0.862	3.3e-15	0.448	-4.8e-16	0.844
cg11122493	17	MXRA7	74706551	-1.2508	2.45505e-09	6.59797e-05	-0.871812	6.77695e-05	-1.0901	8.23478e-13	-1.07439	2.21268e-12	0.481	0.558	-0.174	0.703	0.47	0.532	-0.12	0.777
cg11516830	17	NA	75242950	0.340206	6.36858e-06	0.0146546	0.330736	0.000794658	0.31939	5.56616e-08	0.309521	2.86906e-07	-6.19e-15	0.382	6.88e-16	0.862	-4.9e-15	0.448	7.1e-16	0.844
cg12025027	17	SLC43A2	1531232	-0.575304	3.98128e-05	0.0419854	-0.746516	0.000132813	-0.613297	4.34536e-08	-0.635576	3.80466e-08	-0.138	0.83	-0.567	0.112	-0.11	0.855	-0.48	0.142
cg13204512	17	RNF135	29298184	-0.911625	1.75626e-08	0.000237537	-1.30604	6.32776e-08	-1.04923	4.81321e-15	-1.05173	5.06406e-15	-6.19e-15	0.382	6.88e-16	0.862	-4.9e-15	0.448	7.1e-16	0.844
cg16579555	17	RNF135	29298352	-1.36335	7.706e-12	4.7107e-07	-1.51279	9.77373e-10	-1.40549	4.22685e-20	-1.42684	4.16738e-20	0.952	0.562	0.687	0.451	-0.038	0.98	0.14	0.871
cg18699112	17	B3GNTL1	81009351	-0.552926	2.00003e-07	0.00146634	-0.757926	5.93418e-07	-0.609991	9.91695e-13	-0.624865	1.63147e-12	0.647	0.51	0.321	0.563	-0.019	0.984	-0.041	0.936
cg21919790	17	OTOP2	72926781	-0.492565	3.34324e-05	0.0378501	-0.662338	2.86063e-05	-0.528828	1.42603e-08	-0.543304	1.71306e-08	-0.11	0.83	-0.451	0.112	-0.085	0.855	-0.38	0.142
cg26185554	17	MYO1C	1391406	-0.589329	1.7236e-05	0.0254816	-0.67244	2.73595e-05	-0.625019	1.80215e-09	-0.628073	7.68549e-10	-0.0333	0.986	0.211	0.84	0.51	0.764	0.47	0.621
cg03705926	19	TRIP10	6740952	-0.776386	4.74953e-07	0.00256339	-0.59187	2.92462e-05	-0.69589	1.50873e-10	-0.713271	2.14547e-10	2.8	0.095	0.932	0.32	3.9	0.012	1.6	0.064
cg05288071	19	STXBP2	7712539	0.863711	6.46554e-07	0.00306303	0.811132	4.33183e-05	0.85478	3.69419e-11	0.873051	5.61734e-11	1.09	0.611	0.378	0.751	1.5	0.444	0.63	0.563
cg08118159	19	SPTBN4	41055208	-0.363513	1.73656e-05	0.025595	-0.36787	0.000546309	-0.363627	2.17205e-08	-0.365786	4.06452e-08	-6.19e-15	0.382	6.88e-16	0.862	-4.9e-15	0.448	7.1e-16	0.844
cg13341720	19	TRIP10	6740888	-0.497597	5.87203e-06	0.0139728	-0.660152	5.15002e-06	-0.532253	5.52404e-10	-0.551352	5.34066e-10	-2.03	0.322	0.889	0.436	-1.5	0.441	0.91	0.396
cg13426839	19	CDC34	539489	0.764542	2.45192e-06	0.0077699	0.632689	0.000386493	0.73189	1.12517e-09	0.738876	2.42823e-09	0.417	0.542	0.34	0.372	0.58	0.353	0.41	0.239
cg15469014	19	CARM1	11032172	0.521055	5.10886e-06	0.0128293	0.493847	0.000193663	0.511023	2.45369e-09	0.524783	2.78398e-09	-6.19e-15	0.382	6.88e-16	0.862	-4.9e-15	0.448	7.1e-16	0.844
cg16200496	19	NFIX	13107141	-0.633686	6.7137e-07	0.00313686	-0.878039	2.26741e-06	-0.72126	3.39902e-12	-0.741695	4.39627e-12	-2.23	0.034	-0.324	0.585	-1.8	0.069	-0.21	0.707
cg18496502	19	MEGF8	42880157	0.943745	9.07023e-08	0.00077549	0.793584	5.01884e-06	0.869768	7.69362e-12	0.887485	1.58104e-11	-6.19e-15	0.382	6.88e-16	0.862	-4.9e-15	0.448	7.1e-16	0.844
cg18873530	19	BCAT2	49315663	-0.473478	2.92175e-05	0.0349118	-0.425017	0.00095888	-0.446028	1.47191e-07	-0.432808	1.91206e-07	0.094	0.85	0.192	0.489	0.12	0.788	0.19	0.461
cg20737072	19	PRR22;DUS3L	5785252	0.676201	4.90964e-07	0.0026097	0.441887	1.17544e-05	0.58164	2.60626e-10	0.583175	8.47426e-10	-6.19e-15	0.382	6.88e-16	0.862	-4.9e-15	0.448	7.1e-16	0.844
cg24198953	19	PGPEP1	18451444	-0.862241	5.16994e-07	0.00268208	-0.851274	6.08326e-05	-0.840737	1.56107e-10	-0.839181	3.41807e-10	-6.19e-15	0.382	6.88e-16	0.862	-4.9e-15	0.448	7.1e-16	0.844
cg24843246	19	PNPLA6	7621952	1.25347	1.04249e-10	4.46495e-06	0.893254	1.00505e-06	1.12322	4.1569e-16	1.14735	1.05186e-15	0.32	0.581	0.516	0.108	0.0011	0.998	0.3	0.317
cg07556403	20	PPDPF	62152146	-0.46102	1.62038e-05	0.0245527	-0.59568	7.7782e-05	-0.511342	2.4586e-09	-0.497197	3.31518e-09	-0.375	0.541	-0.568	0.095	-0.037	0.947	-0.34	0.285
cg09923107	20	ID1	30193892	-0.780392	2.35571e-05	0.0308202	-0.484567	0.000326363	-0.71773	1.48574e-08	-0.743978	1.43849e-08	2.37	0.161	0.0386	0.967	2.3	0.141	0.18	0.835
cg16364152	20	RP5-1022P6.2	5591818	0.147508	1.17168e-06	0.00477644	0.299138	0.000673937	0.201132	3.24826e-08	0.203522	6.34327e-08	0.723	0.597	0.634	0.405	0.22	0.862	0.34	0.631
cg22005634	20	PPDPF	62152128	-0.466109	2.11976e-06	0.00712914	-0.513773	4.78307e-05	-0.477863	2.96398e-10	-0.480942	6.78748e-10	4.13e-15	0.382	-4.59e-16	0.862	3.3e-15	0.448	-4.8e-16	0.844
cg03779431	21	APP	27543124	-0.365052	1.9482e-06	0.00676641	-0.390123	1.37646e-05	-0.378347	4.81423e-11	-0.372643	2.59462e-10	-0.142	0.78	-0.107	0.705	-0.32	0.496	-0.2	0.443
cg23423230	21	C2CD2	43327978	0.436749	1.08156e-05	0.0194466	0.550255	0.000159719	0.471954	4.6785e-09	0.486065	5.18541e-09	0.51	0.743	0.185	0.831	0.19	0.894	0.027	0.973
cg06839820	22	TTLL1	43485161	-0.567365	1.42546e-06	0.00549876	-0.55278	0.000102448	-0.555617	4.73009e-10	-0.563819	1.04117e-09	-0.324	0.709	0.407	0.399	-0.52	0.51	0.22	0.628
cg22515201	22	PLA2G6	38577827	-0.92896	1.64259e-06	0.00605788	-0.649443	0.000982257	-0.859301	1.04352e-09	-0.85073	2.09303e-09	-2.33	0.095	-1.01	0.193	-1.9	0.146	-0.82	0.254
cg24823993	22	NHP2L1	42085003	-0.405721	3.41515e-05	0.0383463	-0.243871	6.52172e-06	-0.350622	5.13391e-08	-0.354455	1.02333e-07	-3.06	0.051	-1.29	0.143	-1.4	0.338	-0.47	0.57
* Beta here is the difference in methylation M-value per one-unit increase in log-transformed smoking pack-years.
† Beta here is the difference in methylation M-value comparing ever smokers with never smokers.
ǂ Beta here is the difference in methylation M-value between current smokers and former smokers as well as between former smokers and never smokers.
