# Supplementary material for: Epigenome-wide association study of smoking and DNA methylation in non-small cell lung neoplasms
Source: Oncotarget. 2016 Sep 2;7(43):69579–91. doi: 10.18632/oncotarget.11831 (PMC5342499; doi:10.18632/oncotarget.11831)
Supplement: Supplementary file 3 [file oncotarget-07-69579-s003.xlsx]

## Sheet: Adenocarcinoma
Internally Validated CpG sites-Adenocarcinoma Only
Descriptors				Pooled		Unadjusted for Mutation		Adjusted for Mutation Status-External				Unadjusted for Mutation Status-External
CpG site	Chromosome	Gene	Location	Beta*	P-value	Beta*	P-value	Beta (binary)†	P-value (binary)	Beta (ordinal) ǂ	P-value (ordinal)	Beta (binary)†	P-value (binary)	Beta (ordinal) ǂ	P-value (ordinal)
cg00106446	1	ZNF670	247242130	0.0880238	0.00338913	0.0821787	0.00888274	1.17462	0.5173	1.1018	0.305	1.53357	0.3519	1.23447	0.2018
cg01014490	1	NA	714177	-0.873706	1.63862e-07	-0.871005	3.73046e-07	7.07e-15	0.4131	-1.1e-15	0.8306	5.69e-15	0.4696	-9.56e-16	0.8366
cg03586437	1	TMEM63A	226070052	-0.362755	0.0002239	-0.367507	0.000372773	-0.0307365	0.9878	-0.966336	0.4159	0.278126	0.8787	-0.630317	0.5565
cg06788803	1	MUTYH;TOE1	45805948	-0.249442	2.17079e-05	-0.246909	5.86153e-05	-0.0727332	0.9492	0.0984403	0.8844	-0.436343	0.6739	-0.146047	0.8109
cg08135278	1	TMEM63A	226070709	-0.652764	6.87169e-06	-0.603914	1.60733e-05	0.290565	0.8882	0.57904	0.6366	-0.288756	0.8776	0.148549	0.8929
cg09025960	1	TMEM63A	226070808	-0.376414	0.000217082	-0.390417	0.000270053	7.07e-15	0.4131	-1.1e-15	0.8306	5.69e-15	0.4696	-9.56e-16	0.8366
cg11345323	1	PRKCZ	1981825	-0.445078	0.000170267	-0.424349	0.000271011	-0.464472	0.5489	-0.750401	0.1001	-0.278654	0.6938	-0.56186	0.175
cg22865720	1	PRKCZ	1981816	-0.390927	0.000384737	-0.357907	0.00133804	0.947762	0.0495	0.291992	0.3123	0.497356	0.274	0.0498999	0.8526
cg25975165	1	PANK4	2444426	0.234931	0.000234248	0.238892	0.00038053	-0.746155	0.5929	-0.819115	0.3215	-0.326367	0.7977	-0.47649	0.5244
cg06370133	2	NA	113914844	-0.385945	8.97004e-05	-0.368221	0.000115289	1.54414	0.1441	0.801348	0.2022	1.30623	0.1785	0.687226	0.2297
cg24599345	2	NA	85645863	-0.563369	1.52863e-06	-0.57464	3.24774e-06	0.15507	0.9009	0.962434	0.1901	-0.0381528	0.9731	0.679623	0.3056
cg10729325	3	IRAK2	10206413	-0.20294	0.00192824	-0.207456	0.00229782	7.07e-15	0.4131	-1.1e-15	0.8306	5.69e-15	0.4696	-9.56e-16	0.8366
cg14716208	3	DUSP7	52089752	-0.478046	0.0135629	-0.444882	0.0254737	-0.979055	0.1679	-0.466398	0.2693	-0.722919	0.2671	-0.313303	0.4147
cg16142707	3	LEKR1	156544075	-0.293722	0.000274088	-0.311592	0.000252517	1.85136	0.3076	1.16312	0.2798	2.10529	0.2028	1.27909	0.1884
cg17323383	3	MCF2L2	182896670	-0.510756	0.000222644	-0.489056	0.000371184	1.08659	0.426	-0.0974973	0.9044	1.65169	0.187	0.360165	0.6266
cg23087239	3	AMOTL2	134080574	0.522964	2.62109e-05	0.454491	9.64491e-05	0.0229164	0.9712	0.303398	0.4191	0.349614	0.548	0.447204	0.1897
cg25771041	3	WWTR1	149376042	-0.235996	0.00152092	-0.237223	0.00253926	-1.23782	0.0632	-0.357726	0.3697	-1.20631	0.0467	-0.390937	0.2776
cg16654732	5	FGF18	170846517	-0.919809	1.21353e-07	-0.88461	4.09346e-07	0.0771143	0.9509	-0.412973	0.5783	0.298763	0.7942	-0.215676	0.749
cg26569144	5	FGF18	170846504	-0.579834	0.000103291	-0.511664	0.000387485	0.356385	0.6569	-0.164744	0.7294	0.661659	0.3656	0.0883144	0.8378
cg21273098	6	SMPD2;PPIL6	109762418	-0.278259	2.37008e-07	-0.274402	1.31896e-06	-0.67178	0.686	0.920759	0.3492	-0.253604	0.8668	0.932984	0.2927
cg02112681	7	C7orf50	1120141	0.286716	0.00247911	0.297999	0.00285934	-0.683499	0.571	-0.281819	0.6939	-0.221023	0.8402	-0.0185733	0.977
cg14826215	7	PARP12	139762483	-0.357603	0.00154152	-0.349041	0.0013651	-1.02074	0.3158	-0.830945	0.1675	-1.22005	0.1932	-0.927082	0.0918
cg20849378	7	INTS1	1516084	0.496942	4.54264e-07	0.515818	7.716e-07	0.365958	0.7883	-0.530734	0.5112	0.371362	0.7632	-0.399747	0.5813
cg07766672	8	C8orf55	143808440	-0.492421	8.58176e-05	-0.5033	0.000151367	2.22708	0.1899	2.01189	0.0444	2.48307	0.1073	2.04021	0.0234
cg08874430	8	FDFT1	11659970	-0.302993	0.000155962	-0.306563	0.000294408	1.97185	0.3455	0.921544	0.458	1.09347	0.5729	0.372706	0.7442
cg13128305	8	TP53INP1	95961759	-0.329219	0.00210792	-0.259354	0.00581394	0.658328	0.564	-0.421487	0.5335	0.329002	0.7504	-0.483035	0.4267
cg18617333	8	C8orf55	143808383	-0.522782	3.28637e-05	-0.509299	4.7407e-05	3.2997	0.0539	2.11658	0.0367	2.7761	0.0783	1.78501	0.054
cg19508701	8	PPP1R3B	9008170	-0.566023	5.46297e-05	-0.583188	8.64368e-05	0.881696	0.1991	0.0639297	0.876	0.681901	0.2776	0.0277291	0.9404
cg19916637	8	TP53INP1	95961757	-0.52277	0.00011904	-0.513229	0.000182806	-0.497153	0.6192	-0.382972	0.5186	0.0425588	0.9629	-0.0354307	0.9475
cg20215367	8	C8orf55	143808432	-0.359721	0.00169607	-0.338418	0.00263687	1.06935	0.2754	0.388681	0.5051	1.15788	0.1931	0.48668	0.354
cg21701395	8	TP53INP1	95961492	-0.648065	5.92411e-05	-0.559512	0.000331331	7.07e-15	0.4131	-1.1e-15	0.8306	5.69e-15	0.4696	-9.56e-16	0.8366
cg24948990	8	NA	143820828	-0.46309	0.000671895	-0.456492	0.000924423	0.21352	0.8874	0.917775	0.3033	0.484119	0.7242	0.927849	0.2488
cg25924823	8	OPLAH	145113480	0.230088	0.000409553	0.245	0.00029031	0.192594	0.8267	0.213129	0.683	0.311654	0.6955	0.267294	0.5683
cg01725199	9	GALNT12	101569990	-0.302463	0.00203326	-0.259593	0.00433806	0.792098	0.6812	0.745895	0.5141	1.37956	0.4312	1.0474	0.3093
cg13620366	9	UBAC1	138839624	0.631192	1.17496e-06	0.629574	4.70842e-06	-0.721108	0.5072	-0.55988	0.385	0.0160526	0.9872	-0.0805621	0.8911
cg02250553	10	INPP5A	134511404	0.239364	0.00425677	0.240481	0.00583403	7.07e-15	0.4131	-1.1e-15	0.8306	5.69e-15	0.4696	-9.56e-16	0.8366
cg13264059	10	PTPRE	129705415	-0.382798	0.000578548	-0.324357	0.00124698	7.07e-15	0.4131	-1.1e-15	0.8306	5.69e-15	0.4696	-9.56e-16	0.8366
cg19634213	10	PTEN;KILLIN	89621792	-0.784637	5.74764e-06	-0.800543	1.2474e-05	-0.391603	0.7472	-1.53796	0.0303	-0.156165	0.8871	-1.16317	0.0693
cg23326811	10	C10orf47	11865525	-0.37173	0.00319275	-0.392973	0.00302146	0.0700158	0.9661	0.0314203	0.9743	0.136439	0.9271	0.0840698	0.9237
cg04151290	11	CD81	2398500	-0.270946	0.000452397	-0.271862	0.000888049	7.07e-15	0.4131	-1.1e-15	0.8306	5.69e-15	0.4696	-9.56e-16	0.8366
cg25144930	11	CD81	2398505	-0.692369	1.53238e-05	-0.682945	2.88659e-05	-1.36616	0.5507	-0.998456	0.4621	-1.28988	0.5334	-0.919084	0.4506
cg26369667	11	YAP1	101981789	-0.580036	2.25785e-05	-0.604909	2.80406e-05	-7.07e-15	0.4131	1.1e-15	0.8306	-5.69e-15	0.4696	9.56e-16	0.8366
cg11875268	12	SMUG1	54576025	0.472769	1.19782e-05	0.434871	2.51246e-05	1.54518	0.0428	0.455076	0.3197	1.04775	0.1348	0.215888	0.6029
cg11004501	13	KCTD12	77461056	-0.342656	0.000448513	-0.345551	0.000812714	-0.0924869	0.9092	-0.0927744	0.8471	-0.549241	0.4602	-0.364174	0.4052
cg07469408	14	JDP2	75894384	-0.182881	0.00756526	-0.15041	0.00489482	0.182545	0.8156	-0.379871	0.4126	0.802062	0.2793	0.0676708	0.8772
cg09939831	14	LGALS3	55596647	-0.66866	7.51903e-06	-0.588758	3.58016e-05	0.0915792	0.8876	-0.164166	0.6691	0.369684	0.5336	0.0366302	0.9166
cg13570982	14	LGALS3	55596240	-0.738705	0.000170518	-0.699549	0.000446623	0.394889	0.4667	0.116173	0.7185	0.616975	0.2184	0.279597	0.3443
cg20480233	14	JUB	23451154	-1.00264	9.94415e-08	-1.00956	2.06182e-07	-0.733486	0.2505	-0.22717	0.5499	-0.578304	0.3192	-0.171363	0.6168
cg05624510	15	CHAC1	41245527	-0.5782	1.41531e-05	-0.563996	2.56872e-05	0.0201035	0.9712	0.266157	0.4191	0.3067	0.548	0.392312	0.1897
cg19168961	15	CHAC1	41245649	-0.304545	8.23394e-05	-0.308995	0.000154116	0.368862	0.5212	0.663072	0.0494	0.626225	0.2352	0.735988	0.0162
cg22296620	15	SORD	45315419	0.233914	0.000464375	0.241385	0.000572253	7.07e-15	0.4131	-1.1e-15	0.8306	5.69e-15	0.4696	-9.56e-16	0.8366
cg22409276	15	CHST14	40763763	-0.529293	6.35912e-05	-0.563561	6.0161e-05	-0.996349	0.4036	-0.366696	0.6049	-0.0530015	0.9621	0.156095	0.8123
cg23790326	15	CHAC1	41245406	-0.488574	0.000133979	-0.483888	0.000328411	7.07e-15	0.4131	-1.1e-15	0.8306	5.69e-15	0.4696	-9.56e-16	0.8366
cg02232531	16	WDR90	699316	-0.189917	0.00251463	-0.202379	0.00191888	-1.2667	0.5129	-1.08139	0.3458	-0.263057	0.8818	-0.391457	0.7069
cg06818515	16	FLYWCH2	2944443	0.433547	9.61716e-07	0.437043	3.08554e-06	-0.838473	0.7085	0.110044	0.9341	-0.634129	0.7563	0.161608	0.8931
cg07243103	16	WDR90	699355	-0.345354	8.20451e-06	-0.359018	9.16969e-06	0.454067	0.833	0.589578	0.6444	0.215755	0.9118	0.391352	0.7328
cg08806263	16	WDR90	699293	-0.140173	0.000819022	-0.144262	0.000621011	0.423615	0.5392	-0.186787	0.6484	0.0306419	0.9613	-0.357155	0.3358
cg08843134	16	DCI	2301653	0.304869	6.60279e-05	0.312753	0.00010913	0.284652	0.7251	0.514223	0.2827	0.193707	0.7913	0.395491	0.3574
cg09378497	16	CLCN7	1525169	-0.495929	0.000222515	-0.47965	0.000393871	-0.230515	0.9123	-0.913577	0.4612	-0.25875	0.8913	-0.785942	0.48
cg09876101	16	WDR90	699357	-0.247125	6.31001e-05	-0.252297	8.18803e-05	-7.07e-15	0.4131	1.1e-15	0.8306	-5.69e-15	0.4696	9.56e-16	0.8366
cg16726667	16	SLC12A4	68002228	-0.332064	0.00655178	-0.323276	0.00719748	7.07e-15	0.4131	-1.1e-15	0.8306	5.69e-15	0.4696	-9.56e-16	0.8366
cg19390357	16	SNX29	12211186	0.714966	7.12836e-06	0.744793	9.03069e-06	0.862987	0.6039	0.583174	0.5545	1.97661	0.1987	1.24289	0.1694
cg00032419	17	TP53I13	27895566	-0.818597	1.53345e-07	-0.781579	3.89213e-07	-1.31263	0.5439	-1.25267	0.3281	-3.02923	0.1405	-2.16797	0.0721
cg00265578	17	TP53I13	27895564	-0.652947	3.14014e-06	-0.606108	7.30282e-06	-0.369054	0.5425	-0.47995	0.1799	-0.224696	0.6827	-0.347854	0.2807
cg02456708	17	ABHD15;TP53I13	27895477	-0.392581	0.000442408	-0.379249	0.000490966	2.26555	0.257	0.308836	0.7954	3.74629	0.0466	1.4158	0.2048
cg02516388	17	ACSF2	48503634	-0.129692	0.00365084	-0.126308	0.00547209	7.07e-15	0.4131	-1.1e-15	0.8306	5.69e-15	0.4696	-9.56e-16	0.8366
cg04029055	17	NA	37213281	-0.418005	3.56479e-07	-0.440422	3.45607e-07	7.07e-15	0.4131	-1.1e-15	0.8306	5.69e-15	0.4696	-9.56e-16	0.8366
cg04880618	17	MXRA7	74706567	-0.674761	0.00119867	-0.618392	0.00326392	7.07e-15	0.4131	-1.1e-15	0.8306	5.69e-15	0.4696	-9.56e-16	0.8366
cg05933803	17	TP53I13	27895641	-0.107533	0.000388605	-0.107924	0.000561071	-7.07e-15	0.4131	1.1e-15	0.8306	-5.69e-15	0.4696	9.56e-16	0.8366
cg11122493	17	MXRA7	74706551	-0.657346	0.000516898	-0.60743	0.00133318	0.640035	0.4093	0.298856	0.5165	0.613696	0.3859	0.282718	0.4978
cg11516830	17	NA	75242950	0.0870703	0.0196387	0.0607675	0.093976	7.07e-15	0.4131	-1.1e-15	0.8306	5.69e-15	0.4696	-9.56e-16	0.8366
cg12025027	17	SLC43A2	1531232	-0.472602	1.98922e-05	-0.503686	1.51307e-05	-7.07e-15	0.4131	1.1e-15	0.8306	-5.69e-15	0.4696	9.56e-16	0.8366
cg13204512	17	RNF135	29298184	-0.557319	2.57581e-05	-0.546969	3.28031e-05	7.07e-15	0.4131	-1.1e-15	0.8306	5.69e-15	0.4696	-9.56e-16	0.8366
cg16579555	17	RNF135	29298352	-0.820326	9.15841e-08	-0.830693	1.1764e-07	1.24687	0.4848	1.02002	0.3348	0.104366	0.9492	0.26971	0.7796
cg18699112	17	B3GNTL1	81009351	-0.326301	9.90256e-05	-0.333267	0.000167757	0.68744	0.5542	0.422403	0.5481	-0.0468262	0.9651	-0.0456265	0.943
cg21919790	17	OTOP2	72926781	-0.586031	5.06228e-07	-0.61075	7.06203e-07	-7.07e-15	0.4131	1.1e-15	0.8306	-5.69e-15	0.4696	9.56e-16	0.8366
cg26185554	17	MYO1C	1391406	-0.453957	0.00185588	-0.445914	0.00185575	0.613245	0.7398	0.6625	0.545	1.03659	0.5359	0.870125	0.3767
cg03705926	19	TRIP10	6740952	-0.512185	3.78962e-05	-0.528962	5.87367e-05	1.50029	0.3586	0.917695	0.3439	2.73935	0.0724	1.67091	0.0624
cg05288071	19	STXBP2	7712539	0.697623	8.90481e-06	0.712397	1.65161e-05	0.332151	0.8806	-0.372666	0.7763	0.924761	0.6447	0.0873885	0.941
cg08118159	19	SPTBN4	41055208	-0.235425	0.00267726	-0.22923	0.00502234	7.07e-15	0.4131	-1.1e-15	0.8306	5.69e-15	0.4696	-9.56e-16	0.8366
cg13341720	19	TRIP10	6740888	-0.337939	0.000367823	-0.357056	0.000384015	-1.55482	0.4618	0.559919	0.6555	-1.14679	0.5624	0.617268	0.5963
cg13426839	19	CDC34	539489	0.411431	7.23467e-06	0.414008	1.60848e-05	0.286372	0.5212	0.514787	0.0494	0.48618	0.2352	0.571396	0.0162
cg15469014	19	CARM1	11032172	0.203134	0.00126652	0.21	0.00118483	7.07e-15	0.4131	-1.1e-15	0.8306	5.69e-15	0.4696	-9.56e-16	0.8366
cg16200496	19	NFIX	13107141	-0.443304	0.000104067	-0.456281	0.000158878	-2.30218	0.0286	-0.840261	0.1824	-1.75671	0.0684	-0.572978	0.3161
cg18496502	19	MEGF8	42880157	0.375082	8.3562e-07	0.381022	2.20936e-06	7.07e-15	0.4131	-1.1e-15	0.8306	5.69e-15	0.4696	-9.56e-16	0.8366
cg18873530	19	BCAT2	49315663	-0.2738	0.00101994	-0.24317	0.000712672	-7.07e-15	0.4131	1.1e-15	0.8306	-5.69e-15	0.4696	9.56e-16	0.8366
cg20737072	19	PRR22;DUS3L	5785252	0.436949	7.09784e-06	0.437585	2.10225e-05	7.07e-15	0.4131	-1.1e-15	0.8306	5.69e-15	0.4696	-9.56e-16	0.8366
cg24198953	19	PGPEP1	18451444	-0.612397	1.33168e-06	-0.603553	1.76597e-06	7.07e-15	0.4131	-1.1e-15	0.8306	5.69e-15	0.4696	-9.56e-16	0.8366
cg24843246	19	PNPLA6	7621952	0.843994	2.04399e-08	0.874334	4.392e-08	0.352357	0.6074	0.653588	0.1055	0.00641663	0.9919	0.369986	0.3162
cg07556403	20	PPDPF	62152146	-0.318589	0.000774955	-0.277661	0.00139553	-0.413365	0.5688	-0.718116	0.0926	-0.0478576	0.9427	-0.417925	0.2844
cg09923107	20	ID1	30193892	-0.574766	0.00110408	-0.608242	0.00114501	1.9232	0.2692	0.0557233	0.9571	2.05817	0.2015	0.279951	0.7689
cg16364152	20	RP5-1022P6.2	5591818	0.0691155	0.00303682	0.0661009	0.00639519	0.546337	0.7159	0.982118	0.2685	-0.0024914	0.9985	0.543022	0.5
cg22005634	20	PPDPF	62152128	-0.289834	0.00051513	-0.282485	0.00113564	-7.07e-15	0.4131	1.1e-15	0.8306	-5.69e-15	0.4696	9.56e-16	0.8366
cg03779431	21	APP	27543124	-0.351091	1.57634e-05	-0.340358	6.13541e-05	-0.268736	0.4667	-0.0790596	0.7185	-0.419873	0.2184	-0.190276	0.3443
cg23423230	21	C2CD2	43327978	0.25079	6.37037e-05	0.263951	6.1214e-05	1.51114	0.3353	0.192346	0.8367	1.03308	0.4674	0.0132252	0.9874
cg06839820	22	TTLL1	43485161	-0.494428	8.03049e-06	-0.503908	1.82442e-05	-0.346654	0.7357	0.500961	0.4101	-0.545924	0.5574	0.258645	0.6369
cg22515201	22	PLA2G6	38577827	-0.871925	2.23167e-06	-0.863733	3.82378e-06	-1.84237	0.1082	-1.62246	0.016	-1.40023	0.1875	-1.27487	0.0399
cg24823993	22	NHP2L1	42085003	-0.348892	6.02626e-06	-0.357258	1.23158e-05	-3.11186	0.043	-1.81264	0.0471	-1.40447	0.3311	-0.761512	0.3708
* Beta here is the difference in methylation M-value per one-unit increase in log-transformed smoking pack-years.
† Beta here is the difference in methylation M-value comparing ever smokers with never smokers.
ǂ Beta here is the difference in methylation M-value between current smokers and former smokers as well as between former smokers and never smokers.
