# Supplementary material for: Epigenome-wide association study of smoking and DNA methylation in non-small cell lung neoplasms
Source: Oncotarget. 2016 Sep 2;7(43):69579–91. doi: 10.18632/oncotarget.11831 (PMC5342499; doi:10.18632/oncotarget.11831)
Supplement: Supplementary file 4 [file oncotarget-07-69579-s004.xlsx]

## Sheet: Squamous Cell
Internally Validated CpG sites-Squamous Cell Carcinoma Only
Descriptors				Pooled		Unadjusted for Mutation		Unadjusted for Mutation Status-External
CpG site	Chromosome	Gene	Location	Beta*	P-value	Beta*	P-value	Beta (binary)†	P-value (binary)	Beta (ordinal) ǂ	P-value (ordinal)
cg00106446	1	ZNF670	247242130	0.277478	7.55957e-09	0.277478	7.55957e-09	5.6268	0.4291	2.8914	0.2617
cg01014490	1	NA	714177	-1.70354	7.58197e-13	-1.70354	7.58197e-13	NA	NA	NA	NA
cg03586437	1	TMEM63A	226070052	-1.37949	1.31275e-11	-1.37949	1.31275e-11	-11.5893	0.115	-4.0496	0.1326
cg06788803	1	MUTYH;TOE1	45805948	-0.390781	8.48588e-07	-0.390781	8.48588e-07	-0.8513	0.9151	-4.3279	0.1258
cg08135278	1	TMEM63A	226070709	-1.57397	1.11278e-12	-1.57397	1.11278e-12	-13.5753	0.0517	-0.9411	0.725
cg09025960	1	TMEM63A	226070808	-1.03096	6.25131e-07	-1.03096	6.25131e-07	NA	NA	NA	NA
cg11345323	1	PRKCZ	1981825	-1.34933	1.29634e-11	-1.34933	1.29634e-11	-2.8074	0.3698	0.0147	0.9898
cg22865720	1	PRKCZ	1981816	-1.04928	1.86706e-09	-1.04928	1.86706e-09	NA	NA	NA	NA
cg25975165	1	PANK4	2444426	1.59615	4.64496e-09	1.59615	4.64496e-09	3.3749	0.4964	-0.8355	0.6458
cg06370133	2	NA	113914844	-1.12352	2.64363e-09	-1.12352	2.64363e-09	NA	NA	NA	NA
cg24599345	2	NA	85645863	-0.92018	1.40498e-09	-0.92018	1.40498e-09	NA	NA	NA	NA
cg10729325	3	IRAK2	10206413	-1.08156	2.12561e-07	-1.08156	2.12561e-07	4.3598	0.4344	1.7919	0.3779
cg14716208	3	DUSP7	52089752	-1.31488	2.23833e-09	-1.31488	2.23833e-09	1.16	0.7558	-0.6366	0.6396
cg16142707	3	LEKR1	156544075	-1.59441	1.39827e-07	-1.59441	1.39827e-07	1.5262	0.6541	-0.3959	0.7506
cg17323383	3	MCF2L2	182896670	-1.37795	2.74907e-07	-1.37795	2.74907e-07	-1.7598	0.7569	-3.2291	0.1077
cg23087239	3	AMOTL2	134080574	1.16244	2.72975e-08	1.16244	2.72975e-08	NA	NA	NA	NA
cg25771041	3	WWTR1	149376042	-0.682282	3.17303e-08	-0.682282	3.17303e-08	NA	NA	NA	NA
cg16654732	5	FGF18	170846517	-2.14095	6.13576e-16	-2.14095	6.13576e-16	10.2096	0.0048	1.9668	0.1691
cg26569144	5	FGF18	170846504	-1.3737	1.68866e-10	-1.3737	1.68866e-10	-2.5667	0.6389	-1.912	0.3338
cg21273098	6	SMPD2;PPIL6	109762418	-0.335255	1.30433e-07	-0.335255	1.30433e-07	3.1557	0.5971	1.8979	0.3809
cg02112681	7	C7orf50	1120141	1.19581	2.67674e-07	1.19581	2.67674e-07	-5.5579	0.469	0.5789	0.8374
cg14826215	7	PARP12	139762483	-0.940512	6.57473e-08	-0.940512	6.57473e-08	NA	NA	NA	NA
cg20849378	7	INTS1	1516084	1.58243	3.52155e-09	1.58243	3.52155e-09	-0.348	0.9078	1.2493	0.2461
cg07766672	8	C8orf55	143808440	-1.19059	1.15524e-10	-1.19059	1.15524e-10	-4.7261	0.3921	-0.4323	0.8318
cg08874430	8	FDFT1	11659970	-0.517588	2.5574e-05	-0.517588	2.5574e-05	5.5212	0.4438	4.5456	0.0738
cg13128305	8	TP53INP1	95961759	-0.912214	1.22675e-08	-0.912214	1.22675e-08	1.7059	0.7001	-0.6796	0.6742
cg18617333	8	C8orf55	143808383	-1.10747	1.29129e-09	-1.10747	1.29129e-09	0.4009	0.8713	1.3149	0.1338
cg19508701	8	PPP1R3B	9008170	-1.32178	4.09565e-12	-1.32178	4.09565e-12	1.0638	0.7933	-1.2034	0.4131
cg19916637	8	TP53INP1	95961757	-0.921025	5.35987e-08	-0.921025	5.35987e-08	2.6141	0.4588	2.373	0.0548
cg20215367	8	C8orf55	143808432	-1.07073	2.95484e-11	-1.07073	2.95484e-11	NA	NA	NA	NA
cg21701395	8	TP53INP1	95961492	-1.04928	4.17111e-10	-1.04928	4.17111e-10	NA	NA	NA	NA
cg24948990	8	NA	143820828	-1.43248	1.74079e-10	-1.43248	1.74079e-10	2.5271	0.5568	1.1709	0.4546
cg25924823	8	OPLAH	145113480	1.32656	1.35778e-10	1.32656	1.35778e-10	1.0771	0.7001	-0.4291	0.6742
cg01725199	9	GALNT12	101569990	-0.885555	7.88715e-12	-0.885555	7.88715e-12	-0.0844	0.9823	-1.341	0.3289
cg13620366	9	UBAC1	138839624	0.829072	2.08376e-05	0.829072	2.08376e-05	11.5189	0.0969	1.8965	0.4675
cg02250553	10	INPP5A	134511404	0.915344	8.10747e-09	0.915344	8.10747e-09	NA	NA	NA	NA
cg13264059	10	PTPRE	129705415	-0.849859	4.88484e-08	-0.849859	4.88484e-08	NA	NA	NA	NA
cg19634213	10	PTEN;KILLIN	89621792	-1.09967	1.28521e-07	-1.09967	1.28521e-07	2.2725	0.5422	1.5949	0.2349
cg23326811	10	C10orf47	11865525	-1.17608	2.47316e-10	-1.17608	2.47316e-10	2.062	0.716	1.7026	0.4072
cg04151290	11	CD81	2398500	-0.343359	2.17241e-05	-0.343359	2.17241e-05	2.676	0.3698	-0.014	0.9898
cg25144930	11	CD81	2398505	-1.04378	1.32268e-08	-1.04378	1.32268e-08	7.1838	0.399	0.0612	0.9845
cg26369667	11	YAP1	101981789	-1.4353	3.89524e-12	-1.4353	3.89524e-12	-1.0365	0.7558	-1.7701	0.1343
cg11875268	12	SMUG1	54576025	1.65622	5.00142e-06	1.65622	5.00142e-06	10.9687	0	1.6279	0.0675
cg11004501	13	KCTD12	77461056	-0.693188	2.60981e-06	-0.693188	2.60981e-06	NA	NA	NA	NA
cg07469408	14	JDP2	75894384	-0.877587	2.4463e-09	-0.877587	2.4463e-09	2.425	0.4588	2.2014	0.0548
cg09939831	14	LGALS3	55596647	-1.37073	9.46442e-10	-1.37073	9.46442e-10	NA	NA	NA	NA
cg13570982	14	LGALS3	55596240	-1.55298	9.84202e-10	-1.55298	9.84202e-10	-1.5394	0.7558	-2.629	0.1343
cg20480233	14	JUB	23451154	-1.59704	1.15049e-08	-1.59704	1.15049e-08	-1.4604	0.7558	-2.494	0.1343
cg05624510	15	CHAC1	41245527	-1.24321	1.34198e-11	-1.24321	1.34198e-11	NA	NA	NA	NA
cg19168961	15	CHAC1	41245649	-0.866903	5.32056e-10	-0.866903	5.32056e-10	1.855	0.7001	-0.739	0.6742
cg22296620	15	SORD	45315419	0.485831	6.15477e-10	0.485831	6.15477e-10	NA	NA	NA	NA
cg22409276	15	CHST14	40763763	-1.40364	5.59392e-10	-1.40364	5.59392e-10	NA	NA	NA	NA
cg23790326	15	CHAC1	41245406	-0.855695	3.20605e-08	-0.855695	3.20605e-08	1.6803	0.7001	-0.6694	0.6742
cg02232531	16	WDR90	699316	-0.654024	7.93552e-07	-0.654024	7.93552e-07	-5.0792	0.4715	2.2783	0.3746
cg06818515	16	FLYWCH2	2944443	0.924232	5.75647e-08	0.924232	5.75647e-08	-4.1724	0.4802	-3.283	0.1184
cg07243103	16	WDR90	699355	-0.426053	7.83419e-08	-0.426053	7.83419e-08	-6.4968	0.4394	-0.736	0.8118
cg08806263	16	WDR90	699293	-0.436431	7.0783e-07	-0.436431	7.0783e-07	-4.9076	0.4719	-1.4094	0.5726
cg08843134	16	DCI	2301653	0.730495	2.05758e-05	0.730495	2.05758e-05	0.982	0.7558	-0.5389	0.6396
cg09378497	16	CLCN7	1525169	-0.874118	9.73592e-10	-0.874118	9.73592e-10	-1.6379	0.8267	0.5096	0.8521
cg09876101	16	WDR90	699357	-0.448339	1.19219e-07	-0.448339	1.19219e-07	-1.1017	0.7558	-1.8814	0.1343
cg16726667	16	SLC12A4	68002228	-1.45554	5.32383e-11	-1.45554	5.32383e-11	NA	NA	NA	NA
cg19390357	16	SNX29	12211186	0.331064	0.0259315	0.331064	0.0259315	4.8944	0.4178	-0.177	0.9366
cg00032419	17	TP53I13	27895566	-2.00223	1.06044e-15	-2.00223	1.06044e-15	-7.6276	0.334	-1.0583	0.7165
cg00265578	17	TP53I13	27895564	-1.42775	3.46091e-13	-1.42775	3.46091e-13	-0.29	0.5931	0.1997	0.3086
cg02456708	17	ABHD15;TP53I13	27895477	-0.898925	5.69153e-11	-0.898925	5.69153e-11	-3.9414	0.6062	-2.4394	0.3789
cg02516388	17	ACSF2	48503634	-0.487839	1.95947e-08	-0.487839	1.95947e-08	NA	NA	NA	NA
cg04029055	17	NA	37213281	-0.84465	2.02632e-05	-0.84465	2.02632e-05	NA	NA	NA	NA
cg04880618	17	MXRA7	74706567	-1.41037	3.51877e-08	-1.41037	3.51877e-08	NA	NA	NA	NA
cg05933803	17	TP53I13	27895641	-0.29492	7.87233e-11	-0.29492	7.87233e-11	NA	NA	NA	NA
cg11122493	17	MXRA7	74706551	-1.9884	2.54686e-14	-1.9884	2.54686e-14	-1.2502	0.7558	-2.1351	0.1343
cg11516830	17	NA	75242950	0.750892	2.19346e-08	0.750892	2.19346e-08	NA	NA	NA	NA
cg12025027	17	SLC43A2	1531232	-0.91678	5.35237e-05	-0.91678	5.35237e-05	-1.6095	0.7558	-2.7486	0.1343
cg13204512	17	RNF135	29298184	-1.92568	2.56291e-13	-1.92568	2.56291e-13	NA	NA	NA	NA
cg16579555	17	RNF135	29298352	-2.45414	2.66252e-16	-2.45414	2.66252e-16	-3.0417	0.5579	-0.5771	0.7616
cg18699112	17	B3GNTL1	81009351	-1.17968	9.83329e-12	-1.17968	9.83329e-12	NA	NA	NA	NA
cg21919790	17	OTOP2	72926781	-0.406517	0.0118769	-0.406517	0.0118769	-1.2809	0.7558	-2.1874	0.1343
cg26185554	17	MYO1C	1391406	-0.891775	2.63023e-09	-0.891775	2.63023e-09	-8.2005	0.3284	-1.8994	0.5384
cg03705926	19	TRIP10	6740952	-1.05662	1.67459e-07	-1.05662	1.67459e-07	16.9674	0.0164	1.6977	0.5401
cg05288071	19	STXBP2	7712539	1.20053	1.47654e-07	1.20053	1.47654e-07	10.4266	0.2115	3.5699	0.2425
cg08118159	19	SPTBN4	41055208	-0.600192	2.15343e-07	-0.600192	2.15343e-07	NA	NA	NA	NA
cg13341720	19	TRIP10	6740888	-0.894879	4.68475e-08	-0.894879	4.68475e-08	-8.2344	0.3143	2.2929	0.4455
cg13426839	19	CDC34	539489	1.29311	1.13508e-06	1.29311	1.13508e-06	1.7705	0.7001	-0.7053	0.6742
cg15469014	19	CARM1	11032172	1.08375	1.46195e-08	1.08375	1.46195e-08	NA	NA	NA	NA
cg16200496	19	NFIX	13107141	-1.20379	6.56538e-10	-1.20379	6.56538e-10	-0.8596	0.8517	1.8348	0.2666
cg18496502	19	MEGF8	42880157	1.78946	9.39539e-10	1.78946	9.39539e-10	NA	NA	NA	NA
cg18873530	19	BCAT2	49315663	-0.808983	2.80031e-06	-0.808983	2.80031e-06	0.7553	0.8517	1.1977	0.4128
cg20737072	19	PRR22;DUS3L	5785252	0.899862	6.81825e-07	0.899862	6.81825e-07	NA	NA	NA	NA
cg24198953	19	PGPEP1	18451444	-1.30536	1.07466e-06	-1.30536	1.07466e-06	NA	NA	NA	NA
cg24843246	19	PNPLA6	7621952	1.6676	3.06135e-10	1.6676	3.06135e-10	NA	NA	NA	NA
cg07556403	20	PPDPF	62152146	-0.938964	7.64787e-09	-0.938964	7.64787e-09	NA	NA	NA	NA
cg09923107	20	ID1	30193892	-0.921175	1.22994e-06	-0.921175	1.22994e-06	9.3176	0.0971	0.7333	0.7299
cg16364152	20	RP5-1022P6.2	5591818	0.4529	5.3358e-08	0.4529	5.3358e-08	2.418	0.5599	-0.7864	0.6039
cg22005634	20	PPDPF	62152128	-0.874652	1.56317e-09	-0.874652	1.56317e-09	NA	NA	NA	NA
cg03779431	21	APP	27543124	-0.399881	1.6516e-06	-0.399881	1.6516e-06	1.2334	0.7001	-0.4913	0.6742
cg23423230	21	C2CD2	43327978	0.89447	5.09007e-07	0.89447	5.09007e-07	-11.2875	0.0729	-0.2386	0.9208
cg06839820	22	TTLL1	43485161	-0.685074	1.19095e-05	-0.685074	1.19095e-05	NA	NA	NA	NA
cg22515201	22	PLA2G6	38577827	-0.790526	0.000606984	-0.790526	0.000606984	-7.3092	0.3455	2.3703	0.4033
cg24823993	22	NHP2L1	42085003	-0.355011	0.00228966	-0.355011	0.00228966	-3.0803	0.6645	0.6816	0.793
**No adjustments were made for mutation status in the externally validated CpG sites since there was no variation in mutation status
* Beta here is the difference in methylation M-value per one-unit increase in log-transformed smoking pack-years.
† Beta here is the difference in methylation M-value comparing ever smokers with never smokers.
ǂ Beta here is the difference in methylation M-value between current smokers and former smokers as well as between former smokers and never smokers.
